# Supplementary material for: Exploring the implemented guidelines for dyslipidemia treatment and care among nurses and physicians: A qualitative study in Jordan
Source: PLoS One. 2025 Aug 7;20(8):e0319126. doi: 10.1371/journal.pone.0319126 (PMC12331100; doi:10.1371/journal.pone.0319126)
Supplement: S4 File — (XLSX) [file pone.0319126.s004.xlsx]

## Sheet: Sheet1
Theme	Sub-theme	Code	Frequency	Notes
Barriers to guideline implementation	Patient-related	Lack of compliance	6	Mentioned in all focus groups
Barriers to guideline implementation	Patient-related	Lack of follow-up	5	Nurses emphasized this issue
Barriers to guideline implementation	HCP-related	Lack of training	5	Training rarely conducted
Barriers to guideline implementation	HCP-related	Poor communication	3	Between providers and patients
Barriers to guideline implementation	System-related	Limited resources	5	Shortage of staff and medications
Barriers to guideline implementation	System-related	Workload/time pressure	6	Reported in all hospitals
Barriers to guideline implementation	Patient-related	Medication unaffordability	4	Many patients can't afford meds
Barriers to guideline implementation	System-related	Lack of diagnostic tools	3	Limited availability of test kits
Barriers to guideline implementation	HCP-related	Role confusion	2	Nurses unclear on their role
Barriers to guideline implementation	HCP-related	No structured follow-up	4	Adherence cannot be tracked
Suggestions	Institutional solutions	Specialized clinics	3	Suggested for centralized care
Suggestions	Public health	Public education campaigns	4	Target public understanding
Suggestions	Guideline-related	Need for local guidelines	4	Cultural and systemic alignment needed
Suggestions	Monitoring	Lack of monitoring systems	3	No patient tracking systems
Suggestions	Awareness	Low patient awareness	5	People unaware of cholesterol risks
